# Supplementary material for: Dosimetric Impact of Voluntary Deep Inspiration Breath Hold (DIBH) in Mediastinal Hodgkin Lymphomas: A Comparative Evaluation of Three Different Intensity Modulated Radiation Therapy (IMRT) Delivery Methods Using Voluntary DIBH and Free Breathing Techniques
Source: Cancers (Basel). 2024 Feb 6;16(4):690. doi: 10.3390/cancers16040690 (PMC10886974; doi:10.3390/cancers16040690)
Supplement: Supplementary file 1 [file cancers-16-00690-s001.zip]

Archive with 1 entries (1 files):
- cancers-2703817-supplementary.pdf
